# Supplementary material for: Toward Machine Learning Electrospray Ionization Sensitivity Prediction for Semiquantitative Lipidomics in Stem Cells
Source: J Chem Inf Model. 2025 Feb 5;65(4):1826–36. doi: 10.1021/acs.jcim.4c02040 (PMC11863365; doi:10.1021/acs.jcim.4c02040)
Supplement: Supplementary file 2 — ci4c02040_si_002.xlsx [file ci4c02040_si_002.xlsx]

## Sheet: Positive
		Adducts that are Summed in Compound Discoverer																				Additional adducts, in-source fragments, and dimers that could be found but were not summed
Compound Name	Retention Time	[M+H]+ m/z	%	[M+NH4]+ m/z	%	[2M+H]+ m/z	%	[M+Na]+ m/z	%	[M+K]+ m/z	%	[2M+Na]+ m/z	%	[M+H-H2O]+ m/z	%	[2M+NH4]+ m/z	%	[2M+K]+ m/z	%	[M+2Na-H]+ m/z	%	M+H-141	%	M+H-18	%	M+NH4-245	%	M+NH4-257	%	M+NH4-273	%	M+NH4-299	%	M+NH4-307	%	M+NH4-341	%	M+NH4-345	%	M+NH4-363	%
15:0 Lyso PI-d5	1.661	564.319	0.199178	not present	N/A	not present	N/A	586.301	0.126555	602.275	0.00283318	not present	N/A	546.308	0.671433	not present	N/A	not present	N/A	not present	N/A	not present	N/A	not present	N/A	not present	N/A	not present	N/A	not present	N/A	not present	N/A	not present	N/A	not present	N/A	not present	N/A	not present	N/A
17:0 Lyso PI-d5	2.12	592.35	0.328889	609.377	0.00305318	not present	N/A	614.332	0.134604	not present	N/A	not present	N/A	574.34	0.533454	not present	N/A	not present	N/A	not present	N/A	not present	N/A	not present	N/A	not present	N/A	not present	N/A	not present	N/A	not present	N/A	not present	N/A	not present	N/A	not present	N/A	not present	N/A
19:0 Lyso PI-d5	2.426	620.382	0.46949	637.408	0.0023768	not present	N/A	642.364	0.131935	not present	N/A	not present	N/A	602.371	0.396199	not present	N/A	not present	N/A	not present	N/A	not present	N/A	not present	N/A	not present	N/A	not present	N/A	not present	N/A	not present	N/A	not present	N/A	not present	N/A	not present	N/A	not present	N/A
15:0 Lyso PS-d5	1.69	489.298	0.992595	not present	N/A	not present	N/A	511.28	0.00557501	not present	N/A	not present	N/A	471.288	0.00182999	not present	N/A	not present	N/A	not present	N/A	not present	N/A	not present	N/A	not present	N/A	not present	N/A	not present	N/A	not present	N/A	not present	N/A	not present	N/A	not present	N/A	not present	N/A
17:0 Lyso PS-d5	2.165	517.329	0.946941	534.353	0.00718552	not present	N/A	539.311	0.0444639	not present	N/A	not present	N/A	499.319	0.0014099	not present	N/A	not present	N/A	not present	N/A	not present	N/A	not present	N/A	not present	N/A	not present	N/A	not present	N/A	not present	N/A	not present	N/A	not present	N/A	not present	N/A	not present	N/A
19:0 Lyso PS-d5	2.488	545.361	0.984136	not present	N/A	not present	N/A	567.343	0.0158644	not present	N/A	not present	N/A	not present	N/A	not present	N/A	not present	N/A	not present	N/A	not present	N/A	not present	N/A	not present	N/A	not present	N/A	not present	N/A	not present	N/A	not present	N/A	not present	N/A	not present	N/A	not present	N/A
15:0 Lyso PG-d5	1.797	476.303	0.89895	493.329	0.000520236	not present	N/A	not present	N/A	514.259	0.000698761	973.581	0.00110452	458.292	0.0108778	not present	N/A	not present	N/A	520.267	0.0878487	not present	N/A	not present	N/A	not present	N/A	not present	N/A	not present	N/A	not present	N/A	not present	N/A	not present	N/A	not present	N/A	not present	N/A
17:0 Lyso PG-d5	2.199	504.334	0.842824	not present	N/A	not present	N/A	526.316	0.0868469	542.29	0.00503233	1029.64	0.0051259	not present	N/A	not present	N/A	not present	N/A	548.298	0.0601704	not present	N/A	not present	N/A	not present	N/A	not present	N/A	not present	N/A	not present	N/A	not present	N/A	not present	N/A	not present	N/A	not present	N/A
19:0 Lyso PG-d5	2.494	532.365	0.838446	549.392	0.00104293	not present	N/A	554.347	0.15931	570.322	0.00120064	not present	N/A	not present	N/A	not present	N/A	not present	N/A	not present	N/A	not present	N/A	not present	N/A	not present	N/A	not present	N/A	not present	N/A	not present	N/A	not present	N/A	not present	N/A	not present	N/A	not present	N/A
15:0 Lyso PE-d5	1.939	445.308	0.99657	not present	N/A	not present	N/A	467.29	0.000808848	not present	N/A	not present	N/A	not present	N/A	not present	N/A	not present	N/A	not present	N/A	304.289	0.00262094	not present	N/A	not present	N/A	not present	N/A	not present	N/A	not present	N/A	not present	N/A	not present	N/A	not present	N/A	not present	N/A
17:0 Lyso PE-d5	2.316	473.339	0.990882	not present	N/A	945.672	0.00163926	not present	N/A	511.296	0.000804043	967.654	0.00234987	not present	N/A	not present	N/A	not present	N/A	not present	N/A	332.321	0.00432483	not present	N/A	not present	N/A	not present	N/A	not present	N/A	not present	N/A	not present	N/A	not present	N/A	not present	N/A	not present	N/A
19:0 Lyso PE-d5	2.669	501.371	0.975108	not present	N/A	1001.73	0.0152641	523.353	0.00655139	not present	N/A	not present	N/A	not present	N/A	not present	N/A	not present	N/A	not present	N/A	360.352	0.00307689	not present	N/A	not present	N/A	not present	N/A	not present	N/A	not present	N/A	not present	N/A	not present	N/A	not present	N/A	not present	N/A
18:1(d7) Lyso PE	2.206	487.352	0.942091	not present	N/A	not present	N/A	509.334	0.0218304	not present	N/A	not present	N/A	469.341	0.0178053	not present	N/A	not present	N/A	not present	N/A	346.331	0.0182736	not present	N/A	not present	N/A	not present	N/A	not present	N/A	not present	N/A	not present	N/A	not present	N/A	not present	N/A	not present	N/A
15:0 Lyso PC-d5	1.913	487.355	0.950122	not present	N/A	not present	N/A	509.337	0.0462525	525.311	0.00362559	not present	N/A	not present	N/A	not present	N/A	not present	N/A	not present	N/A	not present	N/A	not present	N/A	not present	N/A	not present	N/A	not present	N/A	not present	N/A	not present	N/A	not present	N/A	not present	N/A	not present	N/A
17:0 Lyso PC-d5	2.293	515.387	0.84322	not present	N/A	not present	N/A	537.368	0.140419	553.342	0.0163612	not present	N/A	not present	N/A	not present	N/A	not present	N/A	not present	N/A	not present	N/A	not present	N/A	not present	N/A	not present	N/A	not present	N/A	not present	N/A	not present	N/A	not present	N/A	not present	N/A	not present	N/A
19:0 Lyso PC-d5	2.639	543.418	0.966382	not present	N/A	not present	N/A	565.4	0.0318149	581.374	0.00180267	not present	N/A	not present	N/A	not present	N/A	not present	N/A	not present	N/A	not present	N/A	not present	N/A	not present	N/A	not present	N/A	not present	N/A	not present	N/A	not present	N/A	not present	N/A	not present	N/A	not present	N/A
18:1(d7) Lyso PC	2.187	529.399	0.998176	not present	N/A	not present	N/A	not present	N/A	567.355	0.001824	not present	N/A	not present	N/A	not present	N/A	not present	N/A	not present	N/A	not present	N/A	not present	N/A	not present	N/A	not present	N/A	not present	N/A	not present	N/A	not present	N/A	not present	N/A	not present	N/A	not present	N/A
17:0-14:1 PI-d5	3.773	not present	N/A	817.56	0.72343	1600.06	0.000228503	822.515	0.196447	838.49	0.0764396	1622.04	0.00262956	not present	N/A	1617.09	0.000940257	not present	N/A	not present	N/A	not present	N/A	not present	N/A	not present	N/A	not present	N/A	not present	N/A	not present	N/A	not present	N/A	not present	N/A	not present	N/A	not present	N/A
17:0-16:1 PI-d5	4.421	not present	N/A	845.591	0.696417	not present	N/A	850.546	0.236415	866.51	0.0363396	1678.11	0.00782949	not present	N/A	1675.16	0.023133	not present	N/A	not present	N/A	not present	N/A	not present	N/A	not present	N/A	not present	N/A	not present	N/A	not present	N/A	not present	N/A	not present	N/A	not present	N/A	not present	N/A
17:0-18:1 PI-d5	5.227	not present	N/A	873.622	0.678729	not present	N/A	878.577	0.246721	894.552	0.0354251	1734.41	0.00832935	not present	N/A	1730.22	0.0309229	not present	N/A	not present	N/A	not present	N/A	not present	N/A	not present	N/A	not present	N/A	not present	N/A	not present	N/A	not present	N/A	not present	N/A	not present	N/A	not present	N/A
17:0-20:3 PI-d5	4.808	not present	N/A	897.622	0.772492	not present	N/A	902.577	0.227617	not present	N/A	not present	N/A	not present	N/A	not present	N/A	not present	N/A	not present	N/A	not present	N/A	not present	N/A	not present	N/A	not present	N/A	not present	N/A	not present	N/A	not present	N/A	not present	N/A	not present	N/A	not present	N/A
17:0-22:4 PI-d5	5.095	not present	N/A	923.637	0.872119	not present	N/A	928.593	0.127919	not present	N/A	not present	N/A	not present	N/A	not present	N/A	not present	N/A	not present	N/A	not present	N/A	not present	N/A	not present	N/A	not present	N/A	not present	N/A	not present	N/A	not present	N/A	not present	N/A	not present	N/A	not present	N/A
(15:0/18:1-d7) PI	4.358	not present	N/A	847.603	0.663757	not present	N/A	852.559	0.31962	not present	N/A	not present	N/A	812.762	0.0167	not present	N/A	not present	N/A	not present	N/A	not present	N/A	not present	N/A	not present	N/A	not present	N/A	not present	N/A	not present	N/A	not present	N/A	not present	N/A	not present	N/A	not present	N/A
16:1 SM (d18:1/16:1)-d9	3.936	710.516	0.900629	not present	N/A	1420.22	0.0127195	732.597	0.0752389	748.571	0.00838926	1442.21	0.00322905	not present	N/A	not present	N/A	not present	N/A	not present	N/A	not present	N/A	not present	N/A	not present	N/A	not present	N/A	not present	N/A	not present	N/A	not present	N/A	not present	N/A	not present	N/A	not present	N/A
18:1 SM (d18:1/18:1)-d9	4.694	738.647	0.939941	not present	N/A	1476.29	0.0236342	760.629	0.0269921	776.603	0.00552948	1500.17	0.00419206	not present	N/A	not present	N/A	not present	N/A	not present	N/A	not present	N/A	not present	N/A	not present	N/A	not present	N/A	not present	N/A	not present	N/A	not present	N/A	not present	N/A	not present	N/A	not present	N/A
20:1 SM (d18:1/20:1)-d9	5.55	766.678	0.836239	not present	N/A	1532.35	0.00725239	788.66	0.15669	not present	N/A	not present	N/A	not present	N/A	not present	N/A	not present	N/A	not present	N/A	not present	N/A	not present	N/A	not present	N/A	not present	N/A	not present	N/A	not present	N/A	not present	N/A	not present	N/A	not present	N/A	not present	N/A
22:1 SM (d18:1/22:1)-d9	6.447	794.71	0.909496	not present	N/A	1588.41	0.00472355	816.691	0.0814921	832.665	0.00234829	1610.39	0.00222948	not present	N/A	not present	N/A	not present	N/A	not present	N/A	not present	N/A	not present	N/A	not present	N/A	not present	N/A	not present	N/A	not present	N/A	not present	N/A	not present	N/A	not present	N/A	not present	N/A
24:1 SM (d18:1/24:1)-d9	6.869	822.741	0.945429	not present	N/A	1644.47	0.0211921	844.722	0.0303856	860.697	0.00212349	1647.49	0.00119384	not present	N/A	not present	N/A	not present	N/A	not present	N/A	not present	N/A	not present	N/A	not present	N/A	not present	N/A	not present	N/A	not present	N/A	not present	N/A	not present	N/A	not present	N/A	not present	N/A
17:0-14:1 PS-d5	3.936	725.512	0.977685	742.073	0.00195114	not present	N/A	747.495	0.0203641	not present	N/A	not present	N/A	not present	N/A	not present	N/A	not present	N/A	not present	N/A	not present	N/A	not present	N/A	not present	N/A	not present	N/A	not present	N/A	not present	N/A	not present	N/A	not present	N/A	not present	N/A	not present	N/A
17:0-16:1 PS-d5	4.642	753.544	0.815084	770.569	0.120823	not present	N/A	775.525	0.0640932	not present	N/A	not present	N/A	not present	N/A	not present	N/A	not present	N/A	not present	N/A	not present	N/A	not present	N/A	not present	N/A	not present	N/A	not present	N/A	not present	N/A	not present	N/A	not present	N/A	not present	N/A	not present	N/A
17:0-20:3 PS-d5	5.12	805.575	0.895439	822.601	0.0801599	not present	N/A	827.557	0.0244012	not present	N/A	not present	N/A	not present	N/A	not present	N/A	not present	N/A	not present	N/A	not present	N/A	not present	N/A	not present	N/A	not present	N/A	not present	N/A	not present	N/A	not present	N/A	not present	N/A	not present	N/A	not present	N/A
17:0-22:4 PS-d5	5.283	831.59	0.914123	849.538	0.00446793	not present	N/A	853.572	0.0814086	not present	N/A	not present	N/A	not present	N/A	not present	N/A	not present	N/A	not present	N/A	not present	N/A	not present	N/A	not present	N/A	not present	N/A	not present	N/A	not present	N/A	not present	N/A	not present	N/A	not present	N/A	not present	N/A
17:0-14:1 PG-d5	3.942	712.517	0.106067	729.543	0.48463	not present	N/A	734.499	0.32598	750.473	0.000492907	not present	N/A	not present	N/A	not present	N/A	not present	N/A	756.481	0.0828295	not present	N/A	not present	N/A	not present	N/A	not present	N/A	not present	N/A	not present	N/A	not present	N/A	not present	N/A	not present	N/A	not present	N/A
17:0-16:1 PG-d5	4.625	not present	N/A	757.575	0.816073	not present	N/A	762.53	0.182921	not present	N/A	1502.07	0.00100582	not present	N/A	not present	N/A	not present	N/A	not present	N/A	not present	N/A	not present	N/A	not present	N/A	not present	N/A	not present	N/A	not present	N/A	not present	N/A	not present	N/A	not present	N/A	not present	N/A
17:0-18:1 PG-d5	5.462	not present	N/A	not present	N/A	not present	N/A	790.561	1	not present	N/A	not present	N/A	not present	N/A	not present	N/A	not present	N/A	not present	N/A	not present	N/A	not present	N/A	not present	N/A	not present	N/A	not present	N/A	not present	N/A	not present	N/A	not present	N/A	not present	N/A	not present	N/A
17:0-20:3 PG-d5	5.024	not present	N/A	809.606	0.829524	not present	N/A	814.561	0.157241	not present	N/A	not present	N/A	not present	N/A	not present	N/A	not present	N/A	836.543	0.0132348	not present	N/A	not present	N/A	not present	N/A	not present	N/A	not present	N/A	not present	N/A	not present	N/A	not present	N/A	not present	N/A	not present	N/A
17:0-22:4 PG-d5	5.276	not present	N/A	835.621	0.953596	not present	N/A	840.577	0.0464037	not present	N/A	not present	N/A	not present	N/A	not present	N/A	not present	N/A	not present	N/A	not present	N/A	not present	N/A	not present	N/A	not present	N/A	not present	N/A	not present	N/A	not present	N/A	not present	N/A	not present	N/A	not present	N/A
(15:0/18:1-d7) PG	4.56	not present	N/A	759.587	0.802434	not present	N/A	764.543	0.197566	not present	N/A	not present	N/A	not present	N/A	not present	N/A	not present	N/A	not present	N/A	not present	N/A	not present	N/A	not present	N/A	not present	N/A	not present	N/A	not present	N/A	not present	N/A	not present	N/A	not present	N/A	not present	N/A
17:0-14:1 PC-d5	4.404	723.569	0.996455	not present	N/A	not present	N/A	745.551	0.00354518	not present	N/A	not present	N/A	not present	N/A	not present	N/A	not present	N/A	not present	N/A	not present	N/A	not present	N/A	not present	N/A	not present	N/A	not present	N/A	not present	N/A	not present	N/A	not present	N/A	not present	N/A	not present	N/A
17:0-16:1 PC-d5	5.167	751.601	0.97896	not present	N/A	1502.19	5.06916e-05	773.582	0.0209893	not present	N/A	not present	N/A	not present	N/A	not present	N/A	not present	N/A	not present	N/A	not present	N/A	not present	N/A	not present	N/A	not present	N/A	not present	N/A	not present	N/A	not present	N/A	not present	N/A	not present	N/A	not present	N/A
17:0-18:1 PC-d5	6.12	779.632	0.986077	not present	N/A	1558.26	0.00708754	801.614	0	817.588	0.00675149	1580.24	0.0001	not present	N/A	not present	N/A	not present	N/A	not present	N/A	not present	N/A	not present	N/A	not present	N/A	not present	N/A	not present	N/A	not present	N/A	not present	N/A	not present	N/A	not present	N/A	not present	N/A
17:0-20:3 PC-d5	5.618	803.632	0.630707	not present	N/A	1606.26	0.00414961	825.613	0.331453	841.588	0.0336896	not present	N/A	not present	N/A	not present	N/A	not present	N/A	not present	N/A	not present	N/A	not present	N/A	not present	N/A	not present	N/A	not present	N/A	not present	N/A	not present	N/A	not present	N/A	not present	N/A	not present	N/A
17:0-22:4 PC-d5	5.905	829.642	0.890392	not present	N/A	1658.29	0.00230244	851.629	0.103293	867.603	0.00425902	not present	N/A	not present	N/A	not present	N/A	not present	N/A	not present	N/A	not present	N/A	not present	N/A	not present	N/A	not present	N/A	not present	N/A	not present	N/A	not present	N/A	not present	N/A	not present	N/A	not present	N/A
(15:0/18:1-d7) PC	5.132	753.613	0.703954	not present	N/A	1506.22	0.00101643	775.595	0.29252	791.568	0.00250993	not present	N/A	not present	N/A	not present	N/A	not present	N/A	not present	N/A	not present	N/A	not present	N/A	not present	N/A	not present	N/A	not present	N/A	not present	N/A	not present	N/A	not present	N/A	not present	N/A	not present	N/A
17:0-14:1 PE-d5	4.53	681.522	0.983843	not present	N/A	not present	N/A	703.504	0.0118823	not present	N/A	not present	N/A	not present	N/A	not present	N/A	not present	N/A	not present	N/A	540.503	0.00427446	not present	N/A	not present	N/A	not present	N/A	not present	N/A	not present	N/A	not present	N/A	not present	N/A	not present	N/A	not present	N/A
17:0-16:1 PE-d5	5.349	709.554	0.901437	not present	N/A	1418.1	0.0162787	731.536	0.0751372	747.51	0.00714734	not present	N/A	not present	N/A	not present	N/A	not present	N/A	not present	N/A	not present	N/A	not present	N/A	not present	N/A	not present	N/A	not present	N/A	not present	N/A	not present	N/A	not present	N/A	not present	N/A	not present	N/A
17:0-18:1 PE-d5	6.263	737.585	0.933439	not present	N/A	not present	N/A	759.567	0.0656284	775.541	0.0005085	1496.14	0.000424425	not present	N/A	not present	N/A	not present	N/A	not present	N/A	not present	N/A	not present	N/A	not present	N/A	not present	N/A	not present	N/A	not present	N/A	not present	N/A	not present	N/A	not present	N/A	not present	N/A
17:0-20:3 PE-d5	5.781	761.586	0.923429	not present	N/A	not present	N/A	783.567	0.0723029	799.542	0.00439238	not present	N/A	not present	N/A	not present	N/A	not present	N/A	not present	N/A	not present	N/A	not present	N/A	not present	N/A	not present	N/A	not present	N/A	not present	N/A	not present	N/A	not present	N/A	not present	N/A	not present	N/A
17:0-22:4 PE-d5	6.057	787.6	0.946193	not present	N/A	not present	N/A	809.582	0.0416295	825.555	0.0123924	not present	N/A	not present	N/A	not present	N/A	not present	N/A	not present	N/A	not present	N/A	not present	N/A	not present	N/A	not present	N/A	not present	N/A	not present	N/A	not present	N/A	not present	N/A	not present	N/A	not present	N/A
(15:0/18:1-d7) PE	5.27	711.566	0.963664	not present	N/A	not present	N/A	733.547	0.0363362	not present	N/A	not present	N/A	not present	N/A	not present	N/A	not present	N/A	not present	N/A	not present	N/A	not present	N/A	not present	N/A	not present	N/A	not present	N/A	not present	N/A	not present	N/A	not present	N/A	not present	N/A	not present	N/A
C16:1 Ceramide-d7	4.712	543.547	0.464219	not present	N/A	1086.09	0.00687369	565.529	0.473735	581.503	0.0551716	not present	N/A	not present	N/A	not present	N/A	not present	N/A	not present	N/A	not present	N/A	not present	N/A	not present	N/A	not present	N/A	not present	N/A	not present	N/A	not present	N/A	not present	N/A	not present	N/A	not present	N/A
C18:1 Ceramide-d7	5.623	571.579	0.607531	not present	N/A	1142.15	0.00049498	593.561	0.318355	609.534	0.0219038	1164.13	0.0517154	not present	N/A	not present	N/A	not present	N/A	not present	N/A	not present	N/A	not present	N/A	not present	N/A	not present	N/A	not present	N/A	not present	N/A	not present	N/A	not present	N/A	not present	N/A	not present	N/A
C20:1 Ceramide-d7	6.464	599.61	0.309133	not present	N/A	1198.21	0.00269889	621.592	0.607235	637.566	0.0642455	1220.19	0.016687	not present	N/A	not present	N/A	not present	N/A	not present	N/A	not present	N/A	not present	N/A	not present	N/A	not present	N/A	not present	N/A	not present	N/A	not present	N/A	not present	N/A	not present	N/A	not present	N/A
C22:1 Ceramide-d7	6.86	627.641	0.585949	not present	N/A	1254.28	0.00436151	649.623	0.224619	665.597	0.0198274	1276.26	0.0357838	not present	N/A	not present	N/A	not present	N/A	not present	N/A	not present	N/A	609.631	0.165243	not present	N/A	not present	N/A	not present	N/A	not present	N/A	not present	N/A	not present	N/A	not present	N/A	not present	N/A
C24:1 Ceramide-d7	7.172	655.673	0.294764	not present	N/A	1310.34	0.0237644	677.654	0.542834	693.629	0.0307329	1332.32	0.107905	not present	N/A	not present	N/A	not present	N/A	not present	N/A	not present	N/A	not present	N/A	not present	N/A	not present	N/A	not present	N/A	not present	N/A	not present	N/A	not present	N/A	not present	N/A	not present	N/A
16:1 CE-d7	9.723	not present	N/A	647.647	0.577962	not present	N/A	652.602	0.422038	not present	N/A	not present	N/A	not present	N/A	not present	N/A	not present	N/A	not present	N/A	not present	N/A	not present	N/A	not present	N/A	not present	N/A	not present	N/A	not present	N/A	not present	N/A	not present	N/A	not present	N/A	not present	N/A	CE's usually fragment with the cholesterol being removed and ionized, not a good way to tell which cholesterol fragments are associated with which CE lipids
20:3 CE-d7	9.763	not present	N/A	699.678	1	not present	N/A	not present	N/A	not present	N/A	not present	N/A	not present	N/A	not present	N/A	not present	N/A	not present	N/A	not present	N/A	not present	N/A	not present	N/A	not present	N/A	not present	N/A	not present	N/A	not present	N/A	not present	N/A	not present	N/A	not present	N/A
22:4 CE-d7	9.783	not present	N/A	725.694	1	not present	N/A	not present	N/A	not present	N/A	not present	N/A	not present	N/A	not present	N/A	not present	N/A	not present	N/A	not present	N/A	not present	N/A	not present	N/A	not present	N/A	not present	N/A	not present	N/A	not present	N/A	not present	N/A	not present	N/A	not present	N/A
chol-d7	5.107	376.395	0.9966	not present	N/A	652.602	0.00340003	not present	N/A	not present	N/A	not present	N/A	not present	N/A	not present	N/A	not present	N/A	not present	N/A	not present	N/A	not present	N/A	not present	N/A	not present	N/A	not present	N/A	not present	N/A	not present	N/A	not present	N/A	not present	N/A	not present	N/A
17:0-14:1 DG-d5	4.53	558.514	0.000939166	575.54	0.240897	not present	N/A	580.496	0.6725	596.47	0.075186	1138	0.0104777	not present	N/A	not present	N/A	not present	N/A	not present	N/A	not present	N/A	not present	N/A	not present	N/A	not present	N/A	not present	N/A	not present	N/A	not present	N/A	not present	N/A	not present	N/A	not present	N/A
17:0-16:1 DG-d5	5.349	586.545	0.00655652	603.572	0.325185	not present	N/A	608.527	0.568166	624.501	0.0476312	1194.07	0.0524614	not present	N/A	not present	N/A	not present	N/A	not present	N/A	not present	N/A	not present	N/A	not present	N/A	not present	N/A	not present	N/A	not present	N/A	not present	N/A	not present	N/A	not present	N/A	not present	N/A
17:0-18:1 DG-d5	6.263	614.576	0.00680459	631.603	0.582037	not present	N/A	636.558	0.289742	652.532	0.00196324	1250.13	0.118449	not present	N/A	1245.17	0.0005	1266.1	0.0005	not present	N/A	not present	N/A	not present	N/A	not present	N/A	not present	N/A	not present	N/A	not present	N/A	not present	N/A	not present	N/A	not present	N/A	not present	N/A
17:0-20:3 DG-d5	5.781	638.577	0.0214822	655.603	0.642958	not present	N/A	660.558	0.221319	676.532	0.0859198	1298.13	0.0283216	not present	N/A	not present	N/A	not present	N/A	not present	N/A	not present	N/A	not present	N/A	not present	N/A	not present	N/A	not present	N/A	not present	N/A	not present	N/A	not present	N/A	not present	N/A	not present	N/A
17:0-22:4 DG-d5	6.057	not present	N/A	681.619	0.684397	not present	N/A	686.574	0.25072	702.548	0.0648829	not present	N/A	not present	N/A	not present	N/A	not present	N/A	not present	N/A	not present	N/A	not present	N/A	not present	N/A	not present	N/A	not present	N/A	not present	N/A	not present	N/A	not present	N/A	not present	N/A	not present	N/A
(15:0/18:1-d7) DG	5.27	not present	N/A	605.584	0.226979	not present	N/A	610.54	0.438064	626.514	0.334957	not present	N/A	not present	N/A	not present	N/A	not present	N/A	not present	N/A	not present	N/A	not present	N/A	not present	N/A	not present	N/A	not present	N/A	not present	N/A	not present	N/A	not present	N/A	not present	N/A	not present	N/A
14:0-13:0-14:0 TG-d5	8.063	not present	N/A	731.692	0.706515	not present	N/A	736.647	0.219175	752.621	0.0694418	not present	N/A	not present	N/A	not present	N/A	not present	N/A	not present	N/A	not present	N/A	not present	N/A	486.456	0.00486766	not present	N/A	not present	N/A	not present	N/A	not present	N/A	not present	N/A	not present	N/A	not present	N/A
14:0-15:1-14:0 TG-d5	8.074	not present	N/A	757.708	0.77841	not present	N/A	762.663	0.147228	778.637	0.0684162	not present	N/A	not present	N/A	not present	N/A	not present	N/A	not present	N/A	not present	N/A	not present	N/A	512.472	0.00456299	500.472	0.00138348	not present	N/A	not present	N/A	not present	N/A	not present	N/A	not present	N/A	not present	N/A
14:0-17:1-14:0 TG-d5	8.062	not present	N/A	785.738	0.0388468	not present	N/A	790.694	0.722265	806.668	0.238888	not present	N/A	not present	N/A	not present	N/A	not present	N/A	not present	N/A	not present	N/A	not present	N/A	not present	N/A	not present	N/A	not present	N/A	not present	N/A	not present	N/A	not present	N/A	not present	N/A	not present	N/A
16:0-15:1-16:0 TG-d5	8.985	not present	N/A	813.77	0.761537	not present	N/A	not present	N/A	834.699	0.174401	not present	N/A	not present	N/A	not present	N/A	not present	N/A	not present	N/A	not present	N/A	not present	N/A	not present	N/A	556.534	0.0132318	540.503	0.0492979	not present	N/A	not present	N/A	not present	N/A	468.514	0.00153222	not present	N/A
16:0-17:1-16:0 TG-d5	8.482	not present	N/A	841.801	0.307876	not present	N/A	846.756	0.530341	862.73	0.121109	not present	N/A	not present	N/A	not present	N/A	not present	N/A	not present	N/A	not present	N/A	not present	N/A	not present	N/A	not present	N/A	not present	N/A	not present	N/A	not present	N/A	500.472	0.0406735	not present	N/A	not present	N/A
16:0-19:2-16:0 TG-d5	9.404	not present	N/A	867.817	0.745483	not present	N/A	872.772	0.185993	888.746	0.0391831	not present	N/A	not present	N/A	not present	N/A	not present	N/A	not present	N/A	not present	N/A	not present	N/A	not present	N/A	not present	N/A	594.55	0.0293413	not present	N/A	not present	N/A	not present	N/A	not present	N/A	not present	N/A
18:1-17:1-18:1 TG-d5	9.346	not present	N/A	893.833	0.882374	not present	N/A	898.787	0.0326985	914.761	0.0628242	1774.59	5.95535e-05	not present	N/A	not present	N/A	not present	N/A	not present	N/A	not present	N/A	not present	N/A	not present	N/A	not present	N/A	not present	N/A	594.55	0.0220132	not present	N/A	not present	N/A	not present	N/A	not present	N/A
18:1-19:2-18:1 TG-d5	9.382	not present	N/A	919.848	0.747259	not present	N/A	924.802	0.166604	940.777	0.0346745	not present	N/A	not present	N/A	not present	N/A	not present	N/A	not present	N/A	not present	N/A	not present	N/A	not present	N/A	not present	N/A	not present	N/A	not present	N/A	not present	N/A	not present	N/A	not present	N/A	556.535	0.0514628
18:1-21:2-18:1 TG-d5	9.57	not present	N/A	947.88	0.942667	not present	N/A	952.834	0.0469915	968.809	0.00886313	not present	N/A	not present	N/A	not present	N/A	not present	N/A	not present	N/A	not present	N/A	not present	N/A	not present	N/A	not present	N/A	not present	N/A	648.597	0.00147877	not present	N/A	not present	N/A	not present	N/A	not present	N/A
15:0/18:1/15:0 TG-d7	9.179	not present	N/A	829.798	0.813685	not present	N/A	834.753	0.145753	850.727	0.0390647	not present	N/A	not present	N/A	not present	N/A	not present	N/A	not present	N/A	not present	N/A	not present	N/A	not present	N/A	not present	N/A	not present	N/A	not present	N/A	522.472	0.00149726	not present	N/A	not present	N/A	not present	N/A

## Sheet: Negative
		Adducts that are Summed in Compound Discoverer												Additional adducts, in-source fragments, and dimers that could be found but were not summed
Compound Name	Retention Time	[M-H]- m/z	%	[M+Acetate-H]- m/z	%	[2M-H]- m/z	%	[2M+H-Hac]- m/z	%	[M+FA-H]- m/z	%	[M+Cl]- m/z	%
15:0 Lyso PI-d5	1.933	562.304	0.994376	not present	N/A	1125.62	0.00562419	not present	N/A	not present	N/A	not present	N/A
17:0 Lyso PI-d5	2.411	590.336	0.995018	not present	N/A	1181.68	0.00502523	not present	N/A	not present	N/A	not present	N/A
19:0 Lyso PI-d5	2.732	618.367	1	not present	N/A	not present	N/A	not present	N/A	not present	N/A	not present	N/A
15:0 Lyso PS-d5	1.969	487.284	1	not present	N/A	not present	N/A	not present	N/A	not present	N/A	not present	N/A
17:0 Lyso PS-d5	2.495	515.315	0.93652	not present	N/A	1031.71	0.0634626	not present	N/A	not present	N/A	not present	N/A
19:0 Lyso PS-d5	2.918	543.346	1	not present	N/A	not present	N/A	not present	N/A	not present	N/A	not present	N/A
15:0 Lyso PG-d5	2.051	474.288	0.985206	not present	N/A	949.584	0.0148025	not present	N/A	not present	N/A	not present	N/A
17:0 Lyso PG-d5	2.497	502.32	0.981625	not present	N/A	1005.65	0.0184225	not present	N/A	not present	N/A	not present	N/A
19:0 Lyso PG-d5	2.778	530.251	0.963561	not present	N/A	1061.71	0.0364206	not present	N/A	not present	N/A	not present	N/A
15:0 Lyso PE-d5	2.356	443.294	0.972246	not present	N/A	887.595	0.0278016	not present	N/A	not present	N/A	not present	N/A
17:0 Lyso PE-d5	2.734	471.325	0.954229	not present	N/A	943.658	0.0358291	1003.69	0.00995625	not present	N/A	not present	N/A
19:0 Lyso PE-d5	3.069	499.356	0.916428	not present	N/A	999.72	0.0165231	not present	N/A	545.363	0.0652644	not present	N/A
18:1(d7) Lyso PE	2.625	485.337	1	not present	N/A	not present	N/A	not present	N/A	not present	N/A	not present	N/A
15:0 Lyso PC-d5	2.314	not present	N/A	545.362	1	not present	N/A	not present	N/A	not present	N/A	not present	N/A
17:0 Lyso PC-d5	2.703	not present	N/A	573.393	1	not present	N/A	not present	N/A	not present	N/A	not present	N/A
19:0 Lyso PC-d5	3.029	not present	N/A	601.424	1	not present	N/A	not present	N/A	not present	N/A	not present	N/A
18:1(d7) Lyso PC	2.592	587.406	1	not present	N/A	not present	N/A	not present	N/A	not present	N/A	not present	N/A
17:0-14:1 PI-d5	3.775	798.519	0.982572	not present	N/A	1598.04	0.0174754	not present	N/A	not present	N/A	not present	N/A
17:0-16:1 PI-d5	4.384	826.55	0.964186	not present	N/A	1654.11	0.0357842	not present	N/A	not present	N/A	not present	N/A
17:0-18:1 PI-d5	4.953	854.581	0.907359	not present	N/A	not present	N/A	not present	N/A	900.591	0.0925987	not present	N/A
17:0-20:3 PI-d5	4.593	878.581	0.99373	not present	N/A	1758.17	0.00624625	not present	N/A	not present	N/A	not present	N/A
17:0-22:4 PI-d5	4.798	904.597	1	not present	N/A	not present	N/A	not present	N/A	not present	N/A	not present	N/A
(15:0/18:1-d7) PI	4.233	828.563	1	not present	N/A	not present	N/A	not present	N/A	not present	N/A	not present	N/A
16:1 SM (d18:1/16:1)-d9	7.477	708.606	0.0685384	768.622	0.931462	not present	N/A	not present	N/A	not present	N/A	not present	N/A
18:1 SM (d18:1/18:1)-d9	4.917	not present	N/A	796.653	1	not present	N/A	not present	N/A	not present	N/A	not present	N/A
20:1 SM (d18:1/20:1)-d9	5.727	not present	N/A	824.685	1	not present	N/A	not present	N/A	not present	N/A	not present	N/A
22:1 SM (d18:1/22:1)-d9	6.626	not present	N/A	852.716	1	not present	N/A	not present	N/A	not present	N/A	not present	N/A
24:1 SM (d18:1/24:1)-d9	7.196	not present	N/A	880.747	1	not present	N/A	not present	N/A	not present	N/A	not present	N/A
17:0-14:1 PG-d5	3.885	710.502	0.962147	not present	N/A	1422.01	0.0378027	not present	N/A	not present	N/A	not present	N/A
17:0-16:1 PG-d5	4.418	738.534	0.976327	not present	N/A	1478.07	0.023639	not present	N/A	not present	N/A	not present	N/A
17:0-18:1 PG-d5	5.11	766.565	0.985253	not present	N/A	1534.14	0.0147357	not present	N/A	not present	N/A	not present	N/A
17:0-20:3 PG-d5	4.735	790.565	0.970365	not present	N/A	1582.14	0.0296246	not present	N/A	not present	N/A	not present	N/A
17:0-22:4 PG-d5	4.946	816.581	1	not present	N/A	not present	N/A	not present	N/A	not present	N/A	not present	N/A
(15:0/18:1-d7) PG	4.366	740.546	0.997264	not present	N/A	1482.1	0.00273574	not present	N/A	not present	N/A	not present	N/A
17:0-14:1 PC-d5	4.645	not present	N/A	781.576	1	not present	N/A	not present	N/A	not present	N/A	not present	N/A
17:0-16:1 PC-d5	5.387	not present	N/A	809.607	1	not present	N/A	not present	N/A	not present	N/A	not present	N/A
17:0-18:1 PC-d5	6.272	not present	N/A	837.639	1	not present	N/A	not present	N/A	not present	N/A	not present	N/A
17:0-20:3 PC-d5	5.789	not present	N/A	861.639	1	not present	N/A	not present	N/A	not present	N/A	not present	N/A
17:0-22:4 PC-d5	6.055	not present	N/A	887.654	1	not present	N/A	not present	N/A	not present	N/A	not present	N/A
(15:0/18:1-d7) PC	5.316	not present	N/A	811.62	1	not present	N/A	not present	N/A	not present	N/A	not present	N/A
17:0-14:1 PE-d5	4.774	679.508	0.994175	not present	N/A	1360.02	0.00578269	not present	N/A	not present	N/A	not present	N/A
17:0-16:1 PE-d5	5.534	707.539	0.99743	not present	N/A	1416.09	0.00255839	not present	N/A	not present	N/A	not present	N/A
17:0-18:1 PE-d5	6.423	735.571	0.954428	not present	N/A	1472.15	0.00295721	not present	N/A	781.568	0.0426644	not present	N/A
17:0-20:3 PE-d5	5.945	759.571	0.993691	not present	N/A	1520.15	0.00625972	not present	N/A	not present	N/A	not present	N/A
17:0-22:4 PE-d5	6.201	785.586	0.988591	not present	N/A	1572.18	0.0113626	not present	N/A	not present	N/A	not present	N/A
(15:0/18:1-d7) PE	5.465	709.552	1	not present	N/A	not present	N/A	not present	N/A	not present	N/A	not present	N/A
C16:1 Ceramide-d7	4.937	not present	N/A	601.554	1	not present	N/A	not present	N/A	not present	N/A	not present	N/A
C18:1 Ceramide-d7	5.783	569.564	0.0057483	629.585	0.872283	1141.14	0.0575877	1200.16	0.0387829	not present	N/A	605.541	0.0256383
C20:1 Ceramide-d7	6.649	not present	N/A	657.617	0.885783	1196.2	0.0626789	1256.22	0.0228369	not present	N/A	633.572	0.0286892
C22:1 Ceramide-d7	7.174	625.627	0.00529068	685.648	0.908419	1252.26	0.032321	1312.28	0.0211823	not present	N/A	661.604	0.0327828
C24:1 Ceramide-d7	7.46	653.658	0.00625903	713.679	0.926526	1308.32	0.0157239	1368.32	0.0357398	not present	N/A	689.685	0.0157287
17:0-14:1 DG-d5	6.104	not present	N/A	616.521	1	not present	N/A	not present	N/A	not present	N/A	not present	N/A
17:0-16:1 DG-d5	6.914	not present	N/A	644.552	1	not present	N/A	not present	N/A	not present	N/A	not present	N/A
17:0-18:1 DG-d5	7.287	not present	N/A	672.583	1	not present	N/A	not present	N/A	not present	N/A	not present	N/A
17:0-20:3 DG-d5	7.113	not present	N/A	696.583	1	not present	N/A	not present	N/A	not present	N/A	not present	N/A
17:0-22:4 DG-d5	7.197	not present	N/A	722.599	1	not present	N/A	not present	N/A	not present	N/A	not present	N/A
(15:0/18:1-d7) DG	6.872	not present	N/A	646.564	1	not present	N/A	not present	N/A	not present	N/A	not present	N/A
18:1(d7) MG	2.957	not present	N/A	422.35	1	not present	N/A	not present	N/A	not present	N/A	not present	N/A
